# Supplementary material for: Clustering by phenotype and genome-wide association study in autism
Source: Transl Psychiatry. 2020 Aug 17;10:290. doi: 10.1038/s41398-020-00951-x (PMC7431539; doi:10.1038/s41398-020-00951-x)
Supplement: Supplementary file 1 — Supplementary Table 1 [file 41398_2020_951_MOESM1_ESM.xlsx]

## Sheet: Sheet1
	Supplementary Table 1 The characteristics of each cluster divided by 15 clusters in the 1Mv3 dataset.
	Cluster No.		Verbal score from ADI-R					Non-verbal score from ADI-R					Restricted and repetitive patterns of behavior score
													from ADI-R
			Mean (SD)	Median (p25-p75)	Min	Max		Mean (SD)	Median (p25-p75)	Min	Max		Mean (SD)	Median (p25-p75)	Min	Max
	All	(n=712)	7.5 (2.0)	8.0 (6.0-9.0)	1	12		8.7 (3.4)	9.0 (6.0-12.0)	1	14		6.6 (2.6)	6.0 (5.0-8.0)	0	12
	1	(n=44)	7.8 (1.9)	8.0 (6.0-9.0)	5	12		4.4 (1.6)	5.0 (3.0-6.0)	1	7		8.3 (1.4)	8.0 (7.5-9.0)	6	11
	2	(n=56)	8.0 (1.7)	8.0 (7.0-9.0)	4	12		12.5 (1.4)	13.0 (12.0-14.0)	9	14		6.5 (1.3)	7.0 (6.0-7.0)	3	8
	3	(n=57)	6.2 (1.5)	6.0 (5.0-7.0)	3	9		8.6 (1.3)	9.0 (8.0-9.0)	6	12		4.8 (1.6)	5.0 (4.0-6.0)	0	8
	4	(n=39)	8.8 (1.3)	9.0 (8.0-9.0)	7	12		8.1 (1.5)	8.0 (7.0-9.0)	5	10		8.8 (1.6)	8.0 (8.0-10.0)	6	12
	5	(n=35)	7.7 (1.4)	8.0 (7.0-9.0)	4	11		9.9 (1.9)	10.0 (8.0-12.0)	7	14		6.3 (2.4)	6.0 (5.0-8.0)	2	12
	6	(n=47)	6.9 (1.8)	7.0 (5.0-8.0)	4	10		4.7 (1.5)	5.0 (4.0-6.0)	1	7		4.4 (1.5)	5.0 (3.0-6.0)	0	7
	7	(n=31)	6.3 (2.0)	6.0 (5.0-8.0)	2	11		12.5 (1.2)	12.0 (11.0-14.0)	10	14		5.4 (1.9)	6.0 (4.0-7.0)	1	8
	8	(n=51)	7.7 (1.5)	7.0 (7.0-9.0)	5	11		4.5 (1.6)	5.0 (3.0-6.0)	1	8		6.1 (1.9)	6.0 (5.0-7.0)	3	10
	9	(n=44)	8.8 (1.5)	9.0 (8.0-10.0)	5	12		12.6 (1.1)	13.0 (12.0-13.0)	10	14		8.8 (1.7)	9.0 (8.0-10.0)	6	12
	10	(n=52)	6.3 (1.5)	6.0 (5.0-7.0)	3	9		11.7 (1.7)	12.0 (10.0-13.0)	7	14		4.6 (1.9)	5.0 (3.0-6.0)	0	8
	11	(n=46)	4.6 (1.5)	5.0 (4.0-6.0)	1	7		4.9 (1.8)	5.0 (4.0-6.0)	1	10		4.2 (1.8)	4.0 (3.0-5.0)	1	9
	12	(n=46)	8.2 (1.6)	8.0 (7.0-9.0)	5	12		10.3 (1.6)	10.0 (9.0-11.0)	7	13		9.2 (1.5)	9.0 (8.0-10.0)	6	12
	13	(n=65)	7.4 (1.8)	8.0 (6.0-9.0)	3	11		7.6 (1.5)	8.0 (7.0-9.0)	3	10		4.3 (1.3)	4.0 (3.0-5.0)	1	6
	14	(n=48)	7.9 (1.8)	8.0 (6.0-10.0)	4	11		6.2 (1.5)	6.0 (5.0-7.0)	3	8		8.5 (1.4)	8.0 (7.5-9.0)	6	12
	15	(n=51)	9.3 (1.8)	10.0 (8.0-11.0)	6	12		12.4 (1.4)	12.0 (11.0-14.0)	9	14		9.8 (1.2)	10.0 (9.0-10.0)	8	12
	Cluster No.		Social score from ADI-R					Treatment with vitamin B6
			Mean (SD)	Median (p25-p75)	Min	Max		%
	All	(n=712)	19.1 (5.7)	19.0 (15.0-24.0)	8	30		56.32
	1	(n=44)	14.2 (1.4)	14.0 (13.0-15.0)	12	17		65.91
	2	(n=56)	27.0 (1.2)	27.0 (26.0-27.0)	25	30		75
	3	(n=57)	16.6 (1.4)	17.0 (15.0-18.0)	14	19		52.63
	4	(n=39)	24.3 (1.5)	24.0 (23.0-26.0)	22	27		46.15
	5	(n=35)	12.8 (1.7)	13.0 (11.0-14.0)	9	15		51.43
	6	(n=47)	15.4 (1.6)	15.0 (14.0-17.0)	13	19		48.94
	7	(n=31)	19.8 (1.3)	20.0 (19.0-21.0)	17	22		61.29
	8	(n=51)	9.5 (1.3)	9.0 (8.0-10.0)	8	12		50.98
	9	(n=44)	23.0 (1.4)	23.0 (22.0-24.0)	20	25		65.91
	10	(n=52)	24.2 (1.4)	24.0 (23.0-25.0)	22	28		48.08
	11	(n=46)	10.7 (1.7)	11.0 (10.0-12.0)	8	14		54.35
	12	(n=46)	18.2 (1.4)	18.0 (17.0-19.0)	16	21		54.35
	13	(n=65)	21.2 (1.5)	21.0 (20.0-22.0)	19	25		58.46
	14	(n=48)	19.2 (1.4)	19.0 (18.0-20.0)	17	22		56.25
	15	(n=51)	27.6 (1.4)	27.0 (26.0-29.0)	26	30		52.94
	ADI-R: Autism Diagnostic Interview-Revised.
	SD: standard deviation.
